# Supplementary material for: DNA-free CRISPR genome editing in raspberry (Rubus idaeus) protoplast through RNP-mediated transfection
Source: Front Genome Ed. 2025 Jun 30;7:1589431. doi: 10.3389/fgeed.2025.1589431 (PMC12256493; doi:10.3389/fgeed.2025.1589431)
Supplement: Supplementary file 3 [file DataSheet4.zip]

Archive with 3 entries (2 files):
- PDS1 GE/
- PDS1 GE/15-9-23-RNP1_R1_001.fastq.gz
- PDS1 GE/15-9-23-RNP1_R2_001.fastq.gz
