# Supplementary material for: DNA-free CRISPR genome editing in raspberry (Rubus idaeus) protoplast through RNP-mediated transfection
Source: Front Genome Ed. 2025 Jun 30;7:1589431. doi: 10.3389/fgeed.2025.1589431 (PMC12256493; doi:10.3389/fgeed.2025.1589431)
Supplement: Supplementary file 4 [file DataSheet1.zip]

Archive with 9 entries (8 files):
- Sanger Sequencing data DNA free Genome Editing in Raspberry/
- Sanger Sequencing data DNA free Genome Editing in Raspberry/GE_RNP1.seq
- Sanger Sequencing data DNA free Genome Editing in Raspberry/GE_RNP1_PDS1.ab1
- Sanger Sequencing data DNA free Genome Editing in Raspberry/GE_RNP2.seq
- Sanger Sequencing data DNA free Genome Editing in Raspberry/GE_RNP2_PDS2.ab1
- Sanger Sequencing data DNA free Genome Editing in Raspberry/Neg_RNP1.seq
- Sanger Sequencing data DNA free Genome Editing in Raspberry/Neg_RNP1_PDS1.ab1
- Sanger Sequencing data DNA free Genome Editing in Raspberry/Neg_RNP2.seq
- Sanger Sequencing data DNA free Genome Editing in Raspberry/Neg_RNP2_PDS2.ab1
