# Supplementary material for: DNA-free CRISPR genome editing in raspberry (Rubus idaeus) protoplast through RNP-mediated transfection
Source: Front Genome Ed. 2025 Jun 30;7:1589431. doi: 10.3389/fgeed.2025.1589431 (PMC12256493; doi:10.3389/fgeed.2025.1589431)
Supplement: Supplementary file 4 [file DataSheet1.zip › Sanger Sequencing data DNA free Genome Editing in Raspberry/GE_RNP1.seq]

>GE_gRNA2-gRNA2_primer_pair_J10.ab1
NNNNNNNNNNNNANNNNNNNNNNNCTGCTGCTCGACGTGCCTATGGTTGACTTTCTTACAGGTGTTGGTATATTAACTGC
TTTATCAATGATTGTGTCTCAGGTCCGTGTACAAAACTATACCAGATTGTGAACCTTGCCGTCCATTGCAAAGATCTCCC
TTGGAGGGTTTCTATTTAGCTGGTGACTATACAAAACAAAAATATTTANCNTCTATGGAAGGTGCTGTTCTNTCAGGGAA
ACTTTGTGCNCANGCTATTGTACAGGTAATTCCCAATCGGACTCTTAATTTATATGGCATGATGAACATGTGATCTATTT
CTGAACTATTTTTGCTTGACAAGATTAGCATTGCTAGACTTTGACATGCATCACTCACCGTTGAAGTTGTATCNATTATT
TAATGCCAAAGCTCTTGTAATTTCTGCTTGTAAATACGGTACCATTGANCTTTNNNNNNANATAN
