# Supplementary material for: DNA-free CRISPR genome editing in raspberry (Rubus idaeus) protoplast through RNP-mediated transfection
Source: Front Genome Ed. 2025 Jun 30;7:1589431. doi: 10.3389/fgeed.2025.1589431 (PMC12256493; doi:10.3389/fgeed.2025.1589431)
Supplement: Supplementary file 4 [file DataSheet1.zip › Sanger Sequencing data DNA free Genome Editing in Raspberry/GE_RNP2.seq]

>GE_gRNA3-gRNA3_primer_pair_N10.ab1
NNNNNNNNNNNNNNNNATTANNTNCCTTGTGTGTTACATGGAGATAGGTCAGAACTGAGAAGCAGCATATCTTGATTCTT
GTAGCACTCCTTGTGAAAGATTATCATTTTTTATGGGTGATGAGTTCCATCTCTATAAAGCTATTGTATATATATGATCA
GTGCTTAAAGGACAGCTTTTTGTTACCTCCTATCATTTACTGATCAGTAGGTTCTGTAAACACATGAATAGGAGAAACAT
GGTTCCAAGATGGCTTTCTTAGATGGAAATCCCCCTGAGAGACTCTGTTCGCCGATTGTTGATCATATCCAGTCATTGGG
CGGTGAAGTCCGACTTAATTCTCGATTACAGAAGATTGAGCTAAATAATGATGGCACCGTGAAGAGTTTTGTACTAAATA
ATAACAATGTGATTGAAGCGGATGCTTATGTATCCGCTGCTCCAGGTGTGGCACAAACTTTCCTTTTAAATTGTATAGTT
GGTGTGTATGAATGTTTTCAGTTTCCCTAAGGTGCCTATTTTATTTTCTTCCAAACAGTTGACATCTTCAANNNNNNAAN
TGNNNNN
