# Supplementary material for: DNA-free CRISPR genome editing in raspberry (Rubus idaeus) protoplast through RNP-mediated transfection
Source: Front Genome Ed. 2025 Jun 30;7:1589431. doi: 10.3389/fgeed.2025.1589431 (PMC12256493; doi:10.3389/fgeed.2025.1589431)
Supplement: Supplementary file 5 [file DataSheet2.zip]

Archive with 6 entries (6 files):
- NGS PDS1 GE.zip
- NGS PDS1 negative control.zip
- NGS PDS2 GE.zip
- NGS PDS2 negative control.zip
- PGT, NPR WRKY NGS data.zip
- Sanger Sequencing data DNA free Genome Editing in Raspberry.zip
